# Supplementary material for: Compensatory Base Changes and Varying Phylogenetic Effects on Angiosperm ITS2 Genetic Distances
Source: Plants (Basel). 2022 Mar 30;11(7):929. doi: 10.3390/plants11070929 (PMC9003356; doi:10.3390/plants11070929)
Supplement: Supplementary file 1 [file plants-11-00929-s001.zip]

Archive with 1 entries (1 files):
- plants-1613253-supplementary.pdf
